# Supplementary material for: Impact of Graphene Monolayer on the Performance of Non-Conventional Silicon Heterojunction Solar Cells with MoOx Hole-Selective Contact
Source: Materials (Basel). 2023 Jan 31;16(3):1223. doi: 10.3390/ma16031223 (PMC9921961; doi:10.3390/ma16031223)
Supplement: Supplementary file 1 [file materials-16-01223-s001.zip]

Archive with 1 entries (1 files):
- materials-2094095-supplementary.pdf
